# Supplementary material for: O-GlcNAcylation of boundary element associated factor (BEAF 32) in Drosophila melanogaster correlates with active histone marks at the promoters of its target genes
Source: Nucleus. 2017 Sep 14;9(1):65–86. doi: 10.1080/19491034.2017.1367887 (PMC5973196; doi:10.1080/19491034.2017.1367887)
Supplement: Supplementary Files [file kncl-09-01-1367887-s001.zip]

Archive with 2 entries (2 files):
- Supplementary Figures.pdf
- Supplementary Tables.docx
